# Supplementary material for: Doxorubicin-sensitive and -resistant colorectal cancer spheroid models: assessing tumor microenvironment features for therapeutic modulation
Source: Front Cell Dev Biol. 2023 Dec 22;11:1310397. doi: 10.3389/fcell.2023.1310397 (PMC10771845; doi:10.3389/fcell.2023.1310397)
Supplement: Supplementary file 1 [file DataSheet1.ZIP]

Archive with 12 entries (12 files):
- Supplementary video 6.mp4
- __MACOSX/._Supplementary video 6.mp4
- Supplementary video 5.mp4
- __MACOSX/._Supplementary video 5.mp4
- Supplementary video 3.mp4
- __MACOSX/._Supplementary video 3.mp4
- Supplementary video 4.mp4
- __MACOSX/._Supplementary video 4.mp4
- Supplementary video 2.mp4
- __MACOSX/._Supplementary video 2.mp4
- Supplementary video 1.mp4
- __MACOSX/._Supplementary video 1.mp4
